# Supplementary material for: In Vivo Assessment of Hypoxia Levels in Pancreatic Tumors Using a Dual-Modality Ultrasound/Photoacoustic Imaging System
Source: Micromachines (Basel). 2021 Jun 7;12(6):668. doi: 10.3390/mi12060668 (PMC8229757; doi:10.3390/mi12060668)
Supplement: Supplementary file 1 [file micromachines-12-00668-s001.zip]

Archive with 4 entries (3 files):
- Supplementary Files/
- Supplementary Files/Video S1 for Figure 5_2021-0514.mp4
- Supplementary Files/Video S2 for Figure 6_2021-0514.mp4
- Supplementary Files/Video S3 for Figure 7_2021-0514.mp4
